# Supplementary material for: Discovery and characterization of genes conferring natural resistance to the antituberculosis antibiotic capreomycin
Source: Commun Biol. 2023 Dec 19;6:1282. doi: 10.1038/s42003-023-05681-6 (PMC10730852; doi:10.1038/s42003-023-05681-6)
Supplement: Supplementary file 4 — Supplementary Data 1 [file 42003_2023_5681_MOESM4_ESM.xlsx]

## Sheet: Figure 3b
	Cph001 (inactive)+CMN llA+ATP						Cph+CMN llA+ATP						Cph001+CMN llA+ATP						Cph001D189N+CMN llA+ATP						Cph001D189A+CMN llA+ATP						Cph001+VIO+ATP
Time	Triplicate				Error bar (SD)		Triplicate				Error bar (SD)		Triplicate				Error bar (SD)		Triplicate				Error bar (SD)		Triplicate				Error bar (SD)		Triplicate				Error bar (SD)
	1	2	3	Average	Max. Average	Min. Avarage	1	2	3	Average	Max. Average	Min. Avarage	1	2	3	Average	Max. Average	Min. Avarage	1	2	3	Average	Max. Average	Min. Avarage	1	2	3	Average	Max. Average	Min. Avarage	1	2	3	Average	Max. Average	Min. Avarage
00:00:00	1.498	1.444	1.542	1.49467	0.0473333	0.0506667	1.498	1.444	1.542	1.49467	0.0473333	0.0506667	1.498	1.444	1.542	1.49467	0.0473333	0.0506667	1.498	1.444	1.542	1.49467	0.0473333	0.0506667	1.498	1.444	1.542	1.49467	0.0473333	0.0506667	1.498	1.444	1.542	1.49467	0.0473333	0.0506667
00:01:00	1.561	1.4	1.426	1.46233	0.0986667	0.0623333	1.319	1.356	1.462	1.379	0.083	0.06	1.312	1.213	1.307	1.27733	0.0346667	0.0643333	1.553	1.506	1.601	1.55333	0.0476667	0.0473333	1.545	1.487	1.414	1.482	0.063	0.068	1.451	1.481	1.612	1.51467	0.0973333	0.0636667
00:02:00	1.504	1.495	1.41	1.46967	0.0343333	0.0596667	1.128	1.213	1.315	1.21867	0.0963333	0.0906667	0.938	0.897	0.966	0.933667	0.0323333	0.0366667	1.587	1.547	1.639	1.591	0.048	0.044	1.561	1.525	1.425	1.50367	0.0573333	0.0786667	1.401	1.447	1.574	1.474	0.1	0.073
00:03:00	1.491	1.519	1.419	1.47633	0.0426667	0.0573333	0.935	1.044	1.155	1.04467	0.110333	0.109667	0.675	0.652	0.675	0.667333	0.00766667	0.0153333	1.625	1.57	1.671	1.622	0.049	0.052	1.56	1.583	1.503	1.54867	0.0343333	0.0456667	1.2854	1.361	1.487	1.3778	0.1092	0.0924
00:04:00	1.548	1.556	1.41	1.50467	0.0513333	0.0946667	0.746	0.854	0.95	0.85	0.1	0.104	0.58	0.567	0.559	0.568667	0.0113333	0.00966667	1.658	1.6	1.706	1.65467	0.0513333	0.0546667	1.565	1.628	1.53	1.57433	0.0536667	0.0443333	1.2684	1.258	1.364	1.2968	0.0672	0.0388
00:05:00	1.485	1.546	1.394	1.475	0.071	0.081	0.562	0.647	0.727	0.645333	0.0816667	0.0833333	0.531	0.503	0.526	0.52	0.011	0.017	1.691	1.63	1.734	1.685	0.049	0.055	1.572	1.657	1.534	1.58767	0.0693333	0.0536667	1.2514	1.134	1.267	1.21747	0.0495333	0.0834667
00:06:00	1.503	1.548	1.394	1.48167	0.0663333	0.0876667	0.394	0.43	0.521	0.448333	0.0726667	0.0543333	0.356	0.3295	0.507	0.3975	0.1095	0.068	1.725	1.645	1.758	1.70933	0.0486667	0.0643333	1.563	1.68	1.546	1.59633	0.0836667	0.0503333	0.9414	0.94	1.155	1.01213	0.142867	0.0721333
00:07:00	1.523	1.539	1.382	1.48133	0.0576667	0.0993333	0.265	0.269	0.375	0.303	0.072	0.038	0.2365	0.223	0.392667	0.284056	0.108611	0.0610556	1.76	1.659	1.78	1.733	0.047	0.074	1.547	1.701	1.557	1.60167	0.0993333	0.0546667	0.7824	0.7631	0.907	0.8175	0.0895	0.0544
00:08:00	1.412	1.535	1.342	1.42967	0.105333	0.0876667	0.199	0.184	0.281	0.221333	0.0596667	0.0373333	0.1745	0.1675	0.271333	0.204444	0.0668889	0.0369444	1.789	1.677	1.8	1.75533	0.0446667	0.0783333	1.544	1.722	1.569	1.61167	0.110333	0.0676667	0.5514	0.613	0.645	0.603133	0.0418667	0.0517333
00:09:00	1.542	1.54	1.444	1.50867	0.0333333	0.0646667	0.162	0.141	0.203	0.168667	0.0343333	0.0276667	0.143	0.14	0.201	0.161333	0.0396667	0.0213333	1.813	1.694	1.818	1.775	0.043	0.081	1.554	1.741	1.579	1.62467	0.116333	0.0706667	0.3204	0.3423	0.5903	0.417667	0.172633	0.0972667
00:10:00	1.516	1.552	1.463	1.51033	0.0416667	0.0473333	0.141	0.121	0.146	0.136	0.01	0.015	0.1275	0.1265	0.155333	0.136444	0.0188889	0.00994444	1.83	1.709	1.834	1.791	0.043	0.082	1.573	1.756	1.593	1.64067	0.115333	0.0676667	0.1744	0.17	0.463	0.269133	0.193867	0.0991333
00:11:00	1.564	1.553	1.4289	1.5153	0.0487	0.0864	0.127	0.116	0.125	0.122667	0.00433333	0.00666667	0.1195	0.1195	0.130333	0.123111	0.00722222	0.00361111	1.844	1.72	1.848	1.804	0.044	0.084	1.593	1.77	1.598	1.65367	0.116333	0.0606667	0.1714	0.156	0.4347	0.254033	0.180667	0.0980333
00:12:00	1.5632	1.547	1.4331	1.51443	0.0487667	0.0813333	0.118	0.116	0.118	0.117333	0.000666667	0.00133333	0.1165	0.1165	0.12	0.117667	0.00233333	0.00116667	1.853	1.73	1.86	1.81433	0.0456667	0.0843333	1.614	1.781	1.59	1.66167	0.119333	0.0716667	0.1674	0.123	0.356	0.215467	0.140533	0.0924667
00:13:00	1.5633	1.545	1.4378	1.51537	0.0479333	0.0775667	0.117	0.117	0.118	0.117333	0.000666667	0.000333333	0.117	0.117	0.118	0.117333	0.000666667	0.000333333	1.859	1.74	1.871	1.82333	0.0476667	0.0833333	1.634	1.791	1.585	1.67	0.121	0.085	0.1624	0.109	0.231	0.167467	0.0635333	0.0584667
00:14:00	1.5639	1.544	1.436	1.51463	0.0492667	0.0786333	0.117	0.117	0.118	0.117333	0.000666667	0.000333333	0.117	0.117	0.118	0.117333	0.000666667	0.000333333	1.863	1.747	1.881	1.83033	0.0506667	0.0833333	1.66	1.799	1.587	1.682	0.117	0.095	0.1624	0.108	0.15	0.140133	0.0222667	0.0321333
00:15:00	1.5636	1.5	1.474	1.51253	0.0510667	0.0385333	0.117	0.117	0.119	0.117667	0.00133333	0.000666667	0.117	0.117	0.119	0.117667	0.00133333	0.000666667	1.73	1.752	1.891	1.791	0.1	0.061	1.677	1.806	1.587	1.69	0.116	0.103	0.1624	0.107	0.098	0.122467	0.0399333	0.0244667

## Sheet: Fig. 3c
	Figure 3c i	Triplicate
	Concentration of CMN IIA [mM]	1	2	3
	6	0.000326332	0.000451436	0.000377667
	4	0.000329401	0.000440244	0.000431962
	2	0.000330424	0.000429051	0.000423313
	1	0.000228807	0.000264892	0.000355084
	0.7	0.000205279	0.000221987	0.000226312
	0.5	0.000124463	0.000189653	0.000159523
	0.4	7.12678e-05	0.000120632	0.000118682
	Figure 3c ii	Triplicate
	Concentration of CMN IIA [mM]	1	2	3
	6	0.000240193	0.000231971	0.000182957
	4	0.000174419	0.000226685	0.000205725
	2	0.000201433	0.000200258	0.00018255
	1	0.000123326	0.000120977	0.000106521
	0.7	9.51374e-05	7.69321e-05	6.95235e-05
	0.5	6.63613e-05	7.34085e-05	7.76549e-05
	0.4	5.81395e-05	4.99178e-05	4.22833e-05
	Figure 3c iii	Triplicate
	Concentration of ATP [mM]	1	2	3
	0.8	0.000382454	0.000466764	0.000498534
	0.6	0.000438661	0.000398338	0.000398338
	0.4	0.000320137	0.000371457	0.000367791
	0.2	0.000333578	0.000351906	0.000338465
	0.1	0.000240714	0.000205279	0.000155181
	0.05	0.000240714	0.000156403	0.000183284
	0.02	0.00011608	0.000134409	0.000133187
	0.01	0.000133187	0.000120968	0.000119746
	Figure 3c iv	Triplicate
	Concentration of GTP [mM]	1	2	3
	2	0.000628666	0.000639663	0.000509531
	1	0.000652493	0.000623167	0.000592009
	0.6	0.000601173	0.000555352	0.000493035
	0.4	0.000524194	0.000623167	0.000432551
	0.2	0.000351906	0.000350073	0.000388563
	0.1	0.000205279	0.000157625	0.000221774
	0.05	9.16422e-05	0.000152126	0.000146628
	0.02	9.16422e-05	7.33138e-05	0.000128299
	0.01	3.84897e-05	0.000111804	0.000115469

## Sheet: Supplementary Figure 14b
	Retention Volume	Molecular Weight	log
	20.8	1.35 kDa	0.130334
	17.48	17 kDa	1.23045
	15.52	31.4 kDa	1.49705	Cph001
	15.23	44 kDa	1.64345
	12.38	158 kDa	2.19866
	9.37	670 kDa	2.82607
